# Supplementary material for: Edible Insect Meals as Bioactive Ingredients in Sustainable Snack Bars
Source: Foods. 2025 Feb 18;14(4):702. doi: 10.3390/foods14040702 (PMC11854822; doi:10.3390/foods14040702)
Supplement: Supplementary file 1 [file foods-14-00702-s001.zip]

Archive with 1 entries (1 files):
- foods-3475013-supplementary.pdf
